# Supplementary material for: Causal effects of education attainment on oral and oropharyngeal cancer: New evidence from a meta-analysis and Mendelian randomization study
Source: Front Public Health. 2023 Apr 12;11:1132035. doi: 10.3389/fpubh.2023.1132035 (PMC10130402; doi:10.3389/fpubh.2023.1132035)
Supplement: Supplementary file 7 [file Table_1.XLS]

## Sheet: S1
Table S1. Description of contributing studies.
Contribution	Traits	Sample size	Number of SNPs	PMID/Web source	Ancestry
Exposures	Educational attainment	766345	10,101,242	30038396	European
Outcomes	Oral cavity and pharyngeal cancer	4671	7510261	27749845	European
	Oral cavity cancer	3464	7506142	27749845	European
	Oropharyngeal cancer	3448	7506485	27749845	European
	HPV	-	501428	28240269	European
	Lifetime number of sexual partners	378882	9851867	http://www.nealelab.is/uk‐biobank	European
	Hypertension	361194	-	http://www.nealelab.is/uk‐biobank	European
	Type 2 diabetes	70127	14277791	29358691	European
	Cigarettes per Day	337334	11913712	30643251	European
	Alcoholic drinks per week	335394	11887865	30643251	European
SNP, single-nucleotide polymorphism; HPV, human papillomavirus infection.

## Sheet: S2
Table S2. SNPs associated with educational attainment.
No.	SNP	Chromosome	Effect allele	Other allele	EAF	Beta	SE	P value
1	rs10073890	5	G	A	0.7364	0.034	0.00196	1.10999e-10
2	rs1008078	1	T	C	0.4099	0.031	0.00173	1.20005e-23
3	rs10189857	2	G	A	0.4184	-0.034	0.00171	6.70039e-24
4	rs10191758	2	G	A	0.381	-0.008	0.00175	9.60064e-21
5	rs10205801	2	A	G	0.5068	0.063	0.00171	7.17001e-10
6	rs10215082	7	G	A	0.5612	-0.054	0.00172	3.32966e-14
7	rs10240905	7	C	T	0.6684	0.031	0.00177	3.78966e-11
8	rs10456918	6	C	A	0.182	0.009	0.00224	3.67029e-11
9	rs10760023	9	G	C	0.3316	0.004	0.00183	2.12002e-09
10	rs10765775	11	A	G	0.3963	-0.054	0.00176	2.61999e-17
11	rs10772644	12	C	G	0.8929	0.013	0.00267	1.5e-09
12	rs10773002	12	T	A	0.7211	0.025	0.00197	8.67961e-29
13	rs10798418	1	T	C	0.466	-0.037	0.00173	3.29003e-08
14	rs10856785	2	T	C	0.7296	0.036	0.00192	3.83001e-09
15	rs10862376	12	A	T	0.1361	-0.089	0.00239	1.39991e-11
16	rs10875121	1	C	G	0.8571	-0.004	0.00226	5.52968e-16
17	rs10940921	5	G	T	0.5697	0.051	0.00177	7.00003e-10
18	rs10963297	9	G	C	0.2517	0.117	0.00198	7.36038e-22
19	rs10994777	10	A	G	0.1395	-0.019	0.00232	3.36001e-10
20	rs11023749	11	A	G	0.6701	-0.054	0.0018	2.95999e-10
21	rs1105307	9	A	G	0.2449	0.039	0.00195	1.67001e-09
22	rs1106090	2	A	G	0.6259	0.094	0.00175	2.08978e-11
23	rs11081529	18	C	T	0.2568	0.026	0.00186	1.82012e-12
24	rs112687095	4	A	G	0.165	0.017	0.00238	2.42003e-08
25	rs112806496	2	G	C	0.08503	0.099	0.00305	8.27999e-10
26	rs113182709	8	A	G	0.02381	-0.048	0.00567	1.29e-08
27	rs113520408	7	A	G	0.2857	-0.003	0.00192	1.02e-11
28	rs113615161	7	T	C	0.1395	0.064	0.0025	3.97e-09
29	rs1143770	11	T	C	0.5918	-0.018	0.00172	4.31023e-11
30	rs115000530	3	T	A	0.06122	0.006	0.00381	3.29989e-14
31	rs115454970	4	T	G	0.3044	-0.079	0.00199	2.76001e-09
32	rs11601122	11	G	A	0.1497	0.019	0.0023	2.23975e-17
33	rs11620355	13	A	G	0.1156	-0.01	0.003	4.77002e-09
34	rs11627087	14	G	A	0.08503	0.19	0.00325	3.70997e-08
35	rs11635092	15	A	G	0.3639	-0.143	0.00177	3.88956e-12
36	rs11657342	17	A	G	0.3554	-0.118	0.00191	1.93999e-13
37	rs11663602	18	A	C	0.2568	0.086	0.0019	1.63999e-10
38	rs11678980	2	A	G	0.4456	0.116	0.00172	4.29042e-24
39	rs11681861	2	G	T	0.1565	0.032	0.00259	2.87998e-08
40	rs11694904	2	T	C	0.3384	-0.014	0.00185	4.77969e-11
41	rs11732657	4	A	G	0.7007	-0.017	0.00197	9.53894e-11
42	rs117468730	16	A	G	0.0119	-0.006	0.00597	3.79001e-09
43	rs11752914	6	C	T	0.1973	0.052	0.00216	2.13e-08
44	rs11772580	7	T	G	0.2534	-0.019	0.00201	2.56998e-09
45	rs11871429	17	G	A	0.2041	0.045	0.00202	1.91999e-12
46	rs12028010	1	C	T	0.2228	0.037	0.00202	4.51024e-17
47	rs12332731	5	A	T	0.2024	0.065	0.00218	3.11997e-10
48	rs12375949	9	C	T	0.5697	-0.018	0.00172	3.30979e-17
49	rs12468040	2	G	T	0.6037	0.036	0.00175	2.4598e-16
50	rs12519073	5	T	C	0.2381	0.006	0.00202	1.6e-09
51	rs12574281	11	C	A	0.3997	-0.051	0.00176	8.84993e-10
52	rs12602286	17	T	G	0.8861	-0.031	0.00255	2.36974e-11
53	rs12643771	4	T	C	0.3112	-0.114	0.00184	1.6099e-16
54	rs12682775	9	C	T	0.2143	-0.115	0.00204	5.99004e-09
55	rs12804787	11	G	A	0.06803	0.055	0.00327	2.95999e-08
56	rs1291818	10	C	T	0.5153	-0.053	0.0017	1.78e-10
57	rs12955211	18	A	T	0.3554	-0.089	0.00182	1.59001e-09
58	rs13010566	2	C	A	0.5612	-0.061	0.0017	4.58997e-10
59	rs13029509	2	A	G	0.4677	0.03	0.0017	7.17001e-10
60	rs13090388	3	T	C	0.3095	-0.047	0.00184	4.29042e-54
61	rs13141210	4	T	C	0.5085	-0.084	0.00172	2.25996e-15
62	rs13145650	4	T	C	0.90816	0.024	0.00306	3.79997e-10
63	rs1334297	13	A	G	0.784	-0.168	0.00192	3.05985e-37
64	rs13422673	2	T	C	0.4847	0.026	0.0017	1.7398e-12
65	rs1363862	5	A	G	0.2602	-0.024	0.00192	1.02e-09
66	rs1381247	17	C	T	0.2908	0.043	0.00182	2.45997e-08
67	rs1427298	2	T	C	0.4116	0.058	0.00172	3.27997e-09
68	rs1450782	4	G	T	0.602	-0.025	0.00173	4.93003e-08
69	rs152603	5	G	A	0.3861	-0.065	0.00177	9.47e-09
70	rs1558727	12	T	C	0.4847	0.014	0.0017	3.09001e-10
71	rs1566085	8	T	G	0.5697	0.107	0.00171	6.90081e-22
72	rs1569092	1	A	G	0.182	0.022	0.00234	1.16011e-14
73	rs1584469	5	T	C	0.3112	0.026	0.00185	2.09991e-12
74	rs1592757	5	C	G	0.3759	-0.076	0.0018	5.88993e-09
75	rs1595973	4	T	C	0.5595	0.043	0.00173	6.55994e-09
76	rs1620977	1	G	A	0.6905	0.013	0.00195	1.13999e-25
77	rs1671770	12	C	A	0.8061	0.033	0.00223	1.90999e-09
78	rs16846463	2	G	A	0.1173	0.027	0.00283	1.38007e-15
79	rs1689510	12	C	G	0.3435	-0.008	0.0018	1.39991e-22
80	rs16995054	20	T	C	0.2007	-0.057	0.00208	2.52e-11
81	rs17048855	3	A	G	0.3248	0.02	0.00179	3.26964e-11
82	rs17110109	12	C	T	0.3776	-0.014	0.00175	4.70999e-09
83	rs17126938	10	C	T	0.1207	-0.05	0.0025	8.13992e-10
84	rs17425572	9	G	A	0.5425	0.007	0.0017	6.8897e-13
85	rs17489649	5	G	A	0.3265	-0.046	0.00181	1.57e-14
86	rs175325	20	A	T	0.5816	0.033	0.00174	1.10994e-11
87	rs17563464	5	A	C	0.2041	-0.005	0.00212	2.89001e-12
88	rs17565975	11	A	G	0.5306	0.058	0.00171	2.55976e-11
89	rs17598675	4	C	T	0.5187	-0.021	0.0017	1.74985e-12
90	rs176218	14	T	G	0.2007	-0.058	0.00215	1.85012e-18
91	rs1827540	5	G	A	0.466	-0.041	0.0017	4.49997e-10
92	rs1866823	8	A	G	0.551	-0.079	0.00171	3.80996e-09
93	rs1882273	2	C	G	0.3469	0.124	0.00181	1.08993e-11
94	rs192436652	19	T	C	0.02211	-0.151	0.00545	1.34999e-10
95	rs1925576	10	G	A	0.4422	-0.014	0.00171	4.94003e-09
96	rs1947114	2	G	A	0.2551	-0.036	0.00192	2.63998e-08
97	rs1964927	21	G	A	0.6378	-0.016	0.00177	9.8992e-16
98	rs2256965	6	G	A	0.5425	0.021	0.00176	1.59001e-10
99	rs2283076	7	G	A	0.2143	-0.036	0.00204	2.07e-08
100	rs2287838	19	A	G	0.534	0.018	0.00171	1.53003e-11
101	rs2302761	17	T	C	0.1905	-0.071	0.00209	1e-10
102	rs2347526	4	C	T	0.6378	0.088	0.00179	6.84069e-15
103	rs242093	14	A	G	0.5476	-0.062	0.00172	2.07e-09
104	rs2447535	8	G	A	0.7245	-0.051	0.00185	1.69001e-10
105	rs2554835	18	A	G	0.398	0.002	0.00175	2.68999e-08
106	rs2570497	2	T	C	0.6735	0.037	0.00177	3.0297e-12
107	rs2725370	8	C	T	0.7109	-0.038	0.00187	1.97015e-16
108	rs277828	13	A	C	0.2568	0.002	0.00196	2.71e-08
109	rs2787101	14	T	C	0.6173	-0.062	0.00174	2.5e-08
110	rs2819336	1	C	T	0.6616	0.052	0.00177	5.46009e-25
111	rs2820314	1	C	A	0.3163	0.087	0.0018	9.34007e-10
112	rs28373063	4	C	G	0.2075	-0.014	0.00229	1.22999e-09
113	rs28513670	15	G	A	0.1531	-0.028	0.00225	5.06058e-11
114	rs2885198	3	G	A	0.5017	-0.043	0.0017	1.81001e-09
115	rs2923431	8	C	G	0.6446	0.023	0.00176	9.84011e-11
116	rs2971970	7	G	T	0.7721	0.064	0.00207	1.24997e-15
117	rs2998315	14	G	A	0.5782	0.023	0.00171	1.11995e-13
118	rs3013014	10	A	G	0.6105	-0.028	0.00172	2.91998e-09
119	rs301800	1	C	T	0.8197	0.093	0.00224	1.33015e-11
120	rs3026996	1	C	A	0.284	-0.089	0.00199	1.05003e-14
121	rs337637	4	A	G	0.3367	0.038	0.00177	2.10999e-10
122	rs34316	5	C	A	0.5799	0.001	0.00177	3.34965e-30
123	rs34485537	16	T	C	0.3895	-0.034	0.00173	5.66996e-10
124	rs34853711	7	C	G	0.2466	-0.006	0.00206	9.88098e-15
125	rs35039375	1	G	A	0.09354	0.139	0.00293	1.22011e-11
126	rs35309068	12	G	T	0.466	-0.025	0.00171	1.15001e-14
127	rs35316276	16	T	C	0.2942	-0.052	0.00194	1.51999e-09
128	rs35417702	7	T	C	0.5765	-0.027	0.0017	1.93019e-17
129	rs35475880	3	T	G	0.1837	-0.01	0.00208	3.80014e-13
130	rs35532491	22	T	A	0.1071	0.071	0.00286	2.41991e-12
131	rs36083520	4	C	T	0.1667	0.004	0.00223	2.60016e-13
132	rs36119825	7	A	G	0.4694	-0.084	0.00171	4.82003e-10
133	rs3747631	1	C	G	0.2279	-0.1	0.00208	2.9703e-26
134	rs3788556	22	C	T	0.5408	0.017	0.00171	2.77971e-11
135	rs3800546	6	G	C	0.2704	0.001	0.00194	9.72994e-10
136	rs3809634	16	G	A	0.335	-0.039	0.00185	1.09001e-08
137	rs3890802	5	A	G	0.2687	-0.006	0.00191	2.74e-09
138	rs3897821	1	G	A	0.3503	0.052	0.0018	8.25087e-17
139	rs406413	5	T	A	0.2109	0.002	0.00209	4.83949e-16
140	rs4073894	7	A	G	0.1769	0.008	0.00211	5.40008e-13
141	rs4328757	3	T	C	0.6514	-0.087	0.00174	9.3901e-10
142	rs4352658	6	T	C	0.09014	0.096	0.00308	5.55009e-12
143	rs4369924	20	A	G	0.1684	0.025	0.00234	5.81996e-09
144	rs4382592	9	G	T	0.699	0.046	0.00185	1.00995e-18
145	rs4384309	10	A	G	0.4796	-0.034	0.00172	2.52e-10
146	rs4392737	6	G	A	0.3827	-0.018	0.00173	2.24001e-08
147	rs4442732	14	G	A	0.5969	0.025	0.00176	1.49001e-09
148	rs4667025	2	A	G	0.3878	0.031	0.00174	3.84999e-08
149	rs4700393	5	G	A	0.5289	-0.057	0.0017	1.51008e-34
150	rs4757957	11	C	G	0.6514	-0.042	0.00184	1.81009e-14
151	rs4766424	12	G	C	0.91156	0.058	0.00258	4.42996e-08
152	rs4778058	15	C	T	0.5221	-0.023	0.0017	2.39999e-09
153	rs4787457	16	G	A	0.3146	-0.06	0.00176	3.72992e-23
154	rs4810227	20	A	G	0.6344	-0.038	0.00175	3.57026e-13
155	rs4839155	1	G	T	0.25	0.042	0.002	3.94003e-10
156	rs4846724	1	A	G	0.4915	0.043	0.0017	2.26001e-09
157	rs4870482	6	G	C	0.2585	-0.029	0.0019	1.26999e-08
158	rs4888746	16	G	A	0.3776	0.032	0.00174	4.15002e-08
159	rs4904523	14	A	G	0.4592	0.05	0.0017	3.70997e-08
160	rs4945424	11	A	C	0.415	-0.044	0.00171	6.94001e-09
161	rs4964046	12	G	A	0.335	0.034	0.00178	3.36001e-09
162	rs4972400	2	A	G	0.352	0.061	0.00181	1.7e-10
163	rs4984541	15	G	A	0.2415	0.127	0.00207	2.77e-09
164	rs510706	11	C	G	0.6156	-0.046	0.0018	2.72998e-09
165	rs535307	7	G	A	0.6769	-0.042	0.00184	4.72999e-08
166	rs55736314	3	G	C	0.4167	-0.065	0.00174	1.63005e-16
167	rs56391344	15	A	G	0.2381	-0.111	0.00197	1.33999e-15
168	rs575113	1	A	G	0.2772	-0.014	0.00186	5.30029e-12
169	rs59123361	1	A	G	0.1054	-0.062	0.00291	5.86949e-13
170	rs59480703	8	C	G	0.1633	0.031	0.00215	8.31994e-09
171	rs6122735	20	T	C	0.4133	0.029	0.00174	1.49001e-09
172	rs6123924	20	G	A	0.1599	-0.062	0.00235	7.54918e-11
173	rs613872	18	T	G	0.8282	0.045	0.00227	1.20005e-14
174	rs62097985	18	T	C	0.4116	0.008	0.00172	6.06038e-14
175	rs62157915	2	C	T	0.05952	0.064	0.00348	1.96002e-09
176	rs62183776	2	T	C	0.1905	-0.07	0.00217	1.64999e-09
177	rs62184480	2	T	C	0.2449	0.124	0.00191	1.27997e-15
178	rs622169	1	T	C	0.4677	0.015	0.00178	1.88999e-08
179	rs62439690	7	A	G	0.267	0.004	0.00194	2.18002e-08
180	rs62444881	7	T	C	0.1905	-0.03	0.00217	5.79029e-17
181	rs6493265	15	T	C	0.3895	0.06	0.00174	1.69981e-15
182	rs6513959	20	G	A	0.2789	-0.009	0.00185	1.88001e-10
183	rs6557171	6	C	T	0.7245	-0.016	0.00181	4.14954e-18
184	rs663234	1	G	C	0.6122	0.045	0.00174	7.38992e-09
185	rs66568921	3	G	T	0.3639	0.037	0.00182	7.49031e-18
186	rs6731373	2	A	G	0.3367	-0.038	0.00181	3.46976e-12
187	rs6731967	2	C	G	0.2092	-0.005	0.00199	2.35999e-09
188	rs67885444	8	T	C	0.1718	0.028	0.00232	1.47999e-09
189	rs67890737	2	A	C	0.3265	0.014	0.00179	2.01002e-10
190	rs6803651	3	T	G	0.415	0.013	0.00172	4.36014e-11
191	rs6805241	3	C	T	0.1973	-0.03	0.00203	3.0903e-12
192	rs6938002	6	A	G	0.3963	0.012	0.00173	5.41003e-09
193	rs6959891	7	G	A	0.2959	0.007	0.00189	1.74e-09
194	rs7012546	8	T	C	0.4201	-0.026	0.00172	4.93003e-09
195	rs7016302	8	G	C	0.1769	0.053	0.00228	4.98001e-08
196	rs702606	5	C	T	0.1701	-0.031	0.0025	1.12001e-08
197	rs7029718	9	A	G	0.4354	-0.075	0.00174	1.85012e-44
198	rs7031698	9	C	T	0.7755	0.037	0.00206	1.26e-09
199	rs710629	12	A	G	0.6565	0.044	0.00177	2.95999e-09
200	rs71646142	1	T	C	0.1735	-0.018	0.00217	3.11e-09
201	rs7233920	18	A	G	0.216	0.019	0.00202	7.13017e-11
202	rs7278859	21	T	A	0.3078	-0.12	0.00185	4.15002e-08
203	rs72807818	2	A	G	0.1241	0.034	0.00252	2.78997e-14
204	rs72828517	6	C	T	0.1412	0.049	0.00224	2.83009e-16
205	rs72840994	10	G	T	0.182	-0.045	0.00216	7.76998e-09
206	rs730384	14	A	G	0.4558	-0.039	0.00171	3.01002e-09
207	rs73301698	12	A	G	0.2262	0.01	0.00208	5.81005e-10
208	rs7332724	13	T	C	0.2619	-0.09	0.00189	1.26e-09
209	rs73344830	10	G	A	0.602	0.095	0.00172	1.94984e-23
210	rs736282	14	C	T	0.5153	0.012	0.0017	2.07e-10
211	rs73874335	3	T	C	0.05952	-0.002	0.00361	3.40001e-08
212	rs743316	21	C	T	0.182	0.032	0.00208	1.2e-08
213	rs74643044	5	C	T	0.02721	-0.04	0.00386	1.79999e-09
214	rs74701752	1	T	G	0.09524	-0.043	0.00285	2.38002e-08
215	rs7481514	11	G	A	0.665	0.036	0.00178	1.55998e-09
216	rs7594904	2	C	T	0.4184	0.04	0.00173	2.04998e-08
217	rs7603132	2	A	G	0.1548	-0.029	0.00215	9.17001e-10
218	rs76076331	2	T	C	0.131	0.003	0.00248	4.40048e-14
219	rs7650602	3	C	T	0.4286	-0.08	0.00171	4.10998e-08
220	rs76608582	19	A	C	0.04082	0.039	0.00445	3.11e-10
221	rs76878669	11	G	C	0.2534	0.056	0.00205	8.66962e-12
222	rs77025239	3	A	G	0.1088	0.074	0.00234	1.32999e-09
223	rs77128898	11	T	C	0.02211	0.015	0.00482	9.47e-09
224	rs77702622	8	A	G	0.07653	0.135	0.00351	2.9902e-12
225	rs77719387	3	A	T	0.01701	0.015	0.00726	2.45997e-10
226	rs77835879	12	G	A	0.09014	0.095	0.00288	2.67997e-08
227	rs7796203	7	A	G	0.5255	-0.011	0.00171	3.59998e-10
228	rs7803932	7	A	G	0.1565	0.048	0.00226	2.44e-10
229	rs7808399	7	G	A	0.5476	-0.022	0.00171	3.77998e-10
230	rs7833201	8	C	G	0.1344	-0.044	0.00262	5.04998e-09
231	rs7863447	9	A	G	0.8333	0.022	0.00233	5.91017e-13
232	rs78721320	5	A	G	0.2041	-0.084	0.00219	2.27997e-09
233	rs790647	10	A	C	0.2347	0.004	0.00202	2.1702e-13
234	rs7924036	10	T	G	0.5391	0.043	0.0017	1.07004e-18
235	rs79265434	7	G	A	0.1173	0.004	0.00262	6.07995e-19
236	rs79269403	3	A	G	0.2228	0.006	0.00204	1.17004e-12
237	rs7928622	11	T	A	0.3078	-0.01	0.00181	2.52e-08
238	rs795230	11	T	C	0.4184	-0.018	0.00172	2.97002e-08
239	rs79523955	1	G	A	0.09524	0.199	0.00283	1.86999e-10
240	rs7977614	12	G	A	0.3078	-0.076	0.00198	2.08978e-11
241	rs7993663	13	C	T	0.3571	-0.038	0.00178	3.25012e-11
242	rs8008382	14	C	T	0.6871	-0.065	0.00185	6.12068e-11
243	rs80171383	11	A	G	0.1241	-0.088	0.00241	1.83e-09
244	rs8020034	14	A	G	0.2058	-0.042	0.00223	1.17004e-15
245	rs818415	16	G	T	0.182	-0.015	0.00219	1.72001e-08
246	rs892612	5	C	A	0.8418	-0.048	0.00237	6.62995e-10
247	rs894067	11	A	G	0.3929	-0.009	0.00175	2.74e-09
248	rs9289300	3	C	T	0.1837	0.128	0.00234	1.09999e-10
249	rs9320493	6	G	A	0.8639	-0.159	0.0024	6.12999e-09
250	rs9342482	6	T	G	0.2908	0.012	0.00197	1.36e-10
251	rs9349956	6	C	A	0.2398	0.026	0.00225	6.28058e-17
252	rs9372625	6	A	G	0.4133	-0.002	0.00176	6.75927e-42
253	rs9384679	6	T	C	0.4082	0.041	0.00176	4.88e-08
254	rs9386319	6	G	A	0.4269	0.016	0.00174	1.26999e-08
255	rs9436866	1	C	A	0.09524	0.03	0.00289	7.45075e-11
256	rs9503598	6	A	G	0.4388	-0.007	0.00171	3.11997e-10
257	rs9529119	13	G	C	0.8027	0.001	0.00204	2.13e-10
258	rs9556958	13	T	C	0.5289	0.053	0.0017	2.38002e-10
259	rs9616906	22	A	G	0.4235	0.021	0.00172	2.92012e-18
260	rs9679654	2	C	T	0.4847	0	0.00172	1.29e-09
261	rs969512	4	T	A	0.2959	-0.042	0.00179	3.22033e-12
262	rs9704097	11	A	C	0.4728	-0.013	0.00171	1.61002e-09
263	rs9882532	3	C	T	0.3639	0.011	0.00177	8.16959e-12
264	rs9914918	17	A	G	0.2823	-0.103	0.00189	8.9e-10
265	rs9936270	16	T	C	0.3078	0.045	0.00198	6.42984e-12
266	rs9938678	16	T	A	0.2432	-0.004	0.00205	4.12003e-11
267	rs9964724	18	T	C	0.6599	-0.053	0.00183	2.66011e-27
268	rs9995567	4	A	G	0.3827	-0.073	0.00178	1.93001e-08
SNP, single-nucleotide polymorphism.

## Sheet: S3
Table S3. Characteristics of the included studies in the meta-analysis.
					Higher education			Lower education
Author	Year	Design	Country	Number of cases	n	N	%	n	N	%	Method	Cases definitions	Controls definitions
Marshall	1992	Case-Control	America	580	10	27	0.37037	129	251	0.513944	Questionnaire	Pathology records	Neighbourhood
Rogers	1991	Case-Control	America	893	164	448	0.366071	36	69	0.521739	Questionnaire	ICD code	Neighbourhood
Greenberg	1991	Case-Control	America	1599	222	570	0.389474	316	596	0.530201	Questionnaire	Pathology records	Neighbourhood
Zheng	1990	Case-Control	China	808	43	126	0.34127	94	144	0.652778	Questionnaire	ICD code	Non-cancer
Franceschi	1990	Case-Control	Italy	1725	105	672	0.15625	89	263	0.338403	Questionnaire	Pathology records	Non-cancer
Nandakumar	1990	Case-Control	India	696	82	285	0.287719	261	405	0.644444	Questionnaire	ICD code	Non-cancer
Franco	1989	Case-Control	Brazil	696	4	16	0.25	66	178	0.370787	Questionnaire	Pathology records	Non-cancer
Kabat	1994	Case-Control	America	4508	306	1072	0.285448	496	1260	0.393651	Questionnaire	Pathology records	Non-cancer
Rao	1994	Case-Control	India	1348	362	812	0.445813	340	523	0.650096	Questionnaire	Pathology records	Non-cancer
Muscat	1996	Case-Control	America	1932	208	440	0.472727	275	497	0.55332	Questionnaire	Pathology records	Non-cancer
Schwartz	1998	Case-Control	America	761	26	102	0.254902	121	255	0.47451	Questionnaire	Pathology records	Neighbourhood
Hayes	1999	Case-Control	America	888	37	151	0.245033	188	412	0.456311	Questionnaire	Pathology records	Neighbourhood
Franceschi	1999	Case-Control	Italy	2089	53	247	0.214575	410	1306	0.313936	Questionnaire	Pathology records	Non-cancer
Dikshit	2000	Case-Control	India	655	132	347	0.380403	263	555	0.473874	Questionnaire	Pathology records	Neighbourhood
Garrote	2001	Case-Control	Cuba	400	65	178	0.365169	69	112	0.616071	Questionnaire	Pathology records	Non-cancer
Znaor	2003	Case-Control	India	5837	239	932	0.256438	400	842	0.475059	Questionnaire	ICD code	Non-cancer
Cui	2005	Case-Control	America	1640	69	327	0.211009	273	572	0.477273	Questionnaire	Pathology records	Neighbourhood
Conway	1990	Case-Control	European union	4339	119	320	0.371875	1041	1886	0.551962	Questionnaire	ICD code	Neighbourhood
Madani	2010	Case-Control	India	700	21	50	0.42	269	592	0.454392	Questionnaire	Pathology records	Neighbourhood
Zhou	2013	Case-Control	America	2285	508	1242	0.409018	131	215	0.609302	Questionnaire	Pathology records	Neighbourhood
Chen	2017	Case-Control	China	1246	53	416	0.127404	55	274	0.20073	Questionnaire	Pathology records	Non-cancer
Stanford	2018	Case-Control	America	2650	491	1312	0.374238	431	642	0.67134	Questionnaire	Pathology records	Neighbourhood
Hsiao	2020	Case-Control	China	2467	119	553	0.21519	296	511	0.579256	Questionnaire	Pathology records	Non-cancer
Gislon	2022	Case-Control	Brazil	547	33	55	0.6	31	54	0.574074	Questionnaire	Pathology records	Non-cancer
Cui	2006	Case-Control	America	2650	184	599	0.307179	798	1338	0.596413	Questionnaire	Pathology records	Non-cancer
Jayaprakash	2006	Case-Control	America	1058	171	368	0.464674	358	690	0.518841	Questionnaire	Pathology records	Non-cancer
Divaris	2010	Case-Control	America	2650	184	599	0.307179	798	1338	0.596413	Questionnaire	ICD code	Neighbourhood
Bravi	2013	Case-Control	Italy	2846	347	1395	0.248746	143	522	0.273946	Questionnaire	Pathology records	Non-cancer
Rogers	1993	Case-Control	America	1000	208	477	0.436059	61	86	0.709302	Questionnaire	ICD code	Neighbourhood
Negri	1993	Case-Control	Italy	2545	21	369	0.0569106	336	2022	0.166172	Questionnaire	Pathology records	Non-cancer
Menvielle	2004	Case-Control	France	746	46	94	0.489362	301	410	0.734146	Questionnaire	Pathology records	Non-cancer
Rosenblatt	2004	Case-Control	America	1022	39	137	0.284672	182	360	0.505556	Questionnaire	Pathology records	Neighbourhood
Boing	2011	Case-Control	Brazil	1968	207	465	0.445161	150	230	0.652174	Questionnaire	ICD code	Non-cancer
Szymańska	2011	Case-Control	Latin America	3733	23	47	0.489362	203	408	0.497549	Questionnaire	Pathology records	Non-cancer
Wynder	1977	Case-Control	America	4183	122	733	0.166439	542	1629	0.332719	Questionnaire	Pathology records	Non-cancer
Choi	1991	Case-Control	Korea	1636	147	1096	0.134124	150	480	0.3125	Questionnaire	ICD code	Non-cancer
Note: n, number of cases or controls ; N, total number of cases or controls.

## Sheet: S4
Table S4. Detailed risk bias of case-control studies based on the Newcastle Ottawa Scale.
Author	Year	Selection				Comparability	Exposure
		Is the case definition adequate?	Representativeness of the cases	Selection of controls	Definition of controls	Comparability of cases and controls on the basis of the design or analysis	Assessment of exposure	Same method of ascertainment for cases and controls	No-response rate	Score	quality
Marshall	1992	*	*	*	*	*	*	*		7	High
Rogers	1991	*	*	*	*	*	*	*		7	High
Greenberg	1991	*	*	*	*	*	*	*		7	High
Zheng	1990	*	*		*	**	*	*		7	High
Franceschi	1990	*	*		*	*	*	*		6	Moderate
Nandakumar	1990	*	*		*	*	*	*		6	Moderate
Franco	1989	*	*		*	**	*	*		7	High
Kabat	1994	*	*		*	*	*	*		6	Moderate
Rao	1994	*	*		*	*	*	*		6	Moderate
Muscat	1996	*	*		*	*	*	*		6	Moderate
Schwartz	1998	*	*	*	*	*	*			6	Moderate
Hayes	1999	*	*	*	*	*	*	*		7	High
Franceschi	1999	*	*		*	*	*	*		6	Moderate
Dikshit	2000	*	*	*	*	*	*	*		7	High
Garrote	2001	*	*		*	*	*	*		6	Moderate
Znaor	2003	*	*		*	*	*	*		6	Moderate
Cui	2005	*	*	*	*	*	*	*		7	High
Conway	1990	*	*	*	*	*	*	*		7	High
Madani	2010	*	*	*	*	*	*	*		7	High
Zhou	2013	*	*	*	*	*	*	*		7	High
Chen	2017	*	*		*	*	*	*		6	Moderate
Stanford	2018	*	*	*	*	*	*	*		7	High
Hsiao	2020	*	*		*	*	*	*		6	Moderate
Gislon	2022	*	*		*	*	*	*		6	Moderate
Cui	2006	*	*		*	*	*	*		6	Moderate
Jayaprakash	2006	*	*		*	*	*			5	Moderate
Divaris	2010	*	*	*	*	*	*	*		7	High
Bravi	2013	*	*		*	*	*	*		6	Moderate
Rogers	1993	*	*	*	*	*	*	*		7	High
Negri	1993	*	*		*	*	*	*		6	Moderate
Menvielle	2004	*	*		*	*	*	*		6	Moderate
Rosenblatt	2004	*	*	*	*	*	*	*		7	High
Boing	2011	*	*		*	*	*	*		6	Moderate
Szymańska	2011	*	*		*	*	*	*		6	Moderate
Wynder	1977	*	*		*	*		*		5	Moderate
Choi	1991	*	*		*	*		*		5	Moderate

## Sheet: S5
Table S5. Subgroup analysis, stratified by geographical location and quality grade in oral cavity and pharyngeal cancer.
Subgroup analysis	Number of study	OR (95% CI)	I² (%)	P
Region
Americas	21	0.454 (0.382, 0.540)	0.835	<0.001
Asia	9	0.388 (0.291, 0.516)	0.877	<0.001
Europe	6	0.439 (0.383, 0.503)	0.854	<0.001
Quality
High	15	0.422 (0.351, 0.507)	0.76	<0.001
Moderate	21	0.439(0.383, 0.503)	0.788	<0.001
Low	NA	NA	NA	NA
Year of publication
Before 2000	19	0.441 (0.379, 0.514)	0.759	<0.001
After 2000	17	0.439 (0.383, 0.503)	0.897	<0.001
Sample size
>1600	18	0.468 (0.385, 0.569)	0.754	<0.001
<1600	18	0.417 (0.346, 0.503)	0.896	<0.001
Note: OR: odds ratio; CI, confidence interval; I²: inconsistency values.

## Sheet: S6
Table S6. Univariate meta-regression analysis for the potential variables among studies in oral cavity and pharyngeal cancer.
Covariates	Coefficients	SE	t	P	95%CI
published year	1.00425	0.00675	0.63	0.532	0.990624	1.01806
sample size	0.999999	5.27e-05	-0.01	0.99	0.999892	1.00011
quality score	0.94725	0.103972	-0.49	0.625	0.757862	1.18397
Note: SE: standard error; CI: confidence interval.

## Sheet: S7
Table S7. Subgroup analysis, stratified by geographical location and quality grade in oral cavity cancer.
Subgroup analysis	Number of study	OR (95% CI)	I² (%)	P
Region
Americas	7	0.492 (0.381, 0.637)	0.48	0.073
Asia	5	0.412 (0.270, 0.628)	0.838	<0.001
Europe	1	0.303 (0.192, 0.478)	-	-
Quality
High	7	0.454 (0.344, 0.599)	0.413	0.116
Moderate	6	0.413(0.286, 0.596)	0.86	<0.001
Low	NA	NA	NA	NA
Year of publication
Before 2000	10	0.402 (0.305, 0.529)	0.764	<0.001
After 2000	3	0.562 (0.367, 0.859)	0.597	0.084
Sample size
>1600	2	0.478 (0.204, 1.122)	0.906	0.001
<1600	11	0.420 (0.334, 0.527)	0.629	0.003
Note: OR: odds ratio; CI, confidence interval; I²: inconsistency values.

## Sheet: S8
Table S8. Univariate meta-regression analysis for the potential variables among studies in oral cavity cancer.
Covariates	Coefficients	SE	t	P	95%CI
published year	1.02387	0.0133848	1.8	0.099	0.994834	1.05376
sample size	1.00005	0.000214	0.23	0.821	0.999	1.0005
quality score	1.11452	0.267882	0.45	0.656658	0.757862	1.89164
Note: SE: standard error; CI: confidence interval.

## Sheet: S9
Table S9. MR-Egger pleiotropy test of the associations between educational attainment and oral and oropharyngeal cancer.
Exposure	Outcome	β intercept	Se	P
Educational attainment	Oral and oropharyngeal cancer	0.003	0.012	0.8
Educational attainment	Oral cavity cancer	0.003	0.015	0.831
Educational attainment	Oropharyngeal cancer	0.009	0.015	0.545
Note: MR: Mendelian randomization.
